# Supplementary material for: WWOX Loss of Function in Neurodevelopmental and Neurodegenerative Disorders
Source: Int J Mol Sci. 2020 Nov 24;21(23):8922. doi: 10.3390/ijms21238922 (PMC7727818; doi:10.3390/ijms21238922)
Supplement: Supplementary file 1 [file ijms-21-08922-s001.zip]

Archive with 9 entries (6 files):
- IJMS review-CMA and TH/
- IJMS review-CMA and TH/Supplementray Table 1.xlsx
- __MACOSX/
- __MACOSX/IJMS review-CMA and TH/
- __MACOSX/IJMS review-CMA and TH/._Supplementray Table 1.xlsx
- IJMS review-CMA and TH/IJMS review-CMA and TH.docx
- __MACOSX/IJMS review-CMA and TH/._IJMS review-CMA and TH.docx
- IJMS review-CMA and TH/Supplementray Table 2.xlsx
- __MACOSX/IJMS review-CMA and TH/._Supplementray Table 2.xlsx
