# Supplementary material for: WWOX Loss of Function in Neurodevelopmental and Neurodegenerative Disorders
Source: Int J Mol Sci. 2020 Nov 24;21(23):8922. doi: 10.3390/ijms21238922 (PMC7727818; doi:10.3390/ijms21238922)
Supplement: Supplementary file 1 [file ijms-21-08922-s001.zip › IJMS review-CMA and TH/Supplementray Table 1.xlsx]

## Sheet: Sheet1
Sample ID	Author, Year	Geoethnic origin	CNS disorder	Sex	Age of onset of seizures	Pharmacoresistance	Type of seizures	Cytogenetic/ molecular test	Relationship	Mutation/ variation	Mutation type	Consanguinity	Alive/ age of death
1	Gribaa M, et al. 2007	Saudi Arabian	SCAR12	F	1 y	Yes	generalized tonic-clonic	Whole exome sequencing	siblings	p.[Pro47Thr]	homozygous missense	Yes	alive at 26 y
2	Mallaret M, et al. 2014		SCAR12	F	9 m	Yes	generalized tonic-clonic			p.[Pro47Thr]	homozygous missense	Yes	alive at 25 y
3			SCAR12	M	9 m	No	generalized tonic-clonic			p.[Pro47Thr]	homozygous missense	Yes	alive at 23 y
4			SCAR12	F	9 m	No	generalized tonic-clonic			p.[Pro47Thr]	homozygous missense	Yes	alive at 17 y
5	Mallaret M, et al. 2014	Israeli Palestinian	SCAR12	M	< 2 y	Unknown	generalized tonic-clonic	Whole exome sequencing	siblings	p.[Gly372Arg]	homozygous missense	Yes	alive at 10 y
6			SCAR12	F	< 2 y	Unknown	generalized tonic-clonic			p.[Gly372Arg]	homozygous missense	Yes	alive at 5 y
7	Abdel-Salam G, et al. 2014	Egyptian	WOREE	F (female sibling of the proband died of similar symptoms at the age of 3 months, could not be tested)	2 m	Yes	generalized tonic-clonic, focal, and myoclonic	Whole exome sequencing		p.[Arg54*]	homozygous nonsense	Yes	1 y 4 m
8	Szymanska K, et al. 2014	Polish	EE (epileptic encephalopathy)	F	5 y	No	generalized spikes, spike-and-wave discharges, and focal spikes	Array CGH		duplication-chr16:78854517-79598811	homozygous duplication	Unknown	alive at 18 y
9	Ben Salem S, et al. 2015	Emirati	West syndrome	M	2 w	No	multifocal, infantile spasms	whole chromosomal microarray		deletion-chr16:78146706-78174585 (p.[Gly137Alafs*2])	homozygous deletion, nonsense	Yes	alive at 5 months
10	Mignot C, et al. 2015	Portuguese	WOREE	F	2 m	Yes	focal, tonic	Array CGH, direct sequencing		deletion-chr16:78056602-78187602 (p.[0]); chr16:78342602-78424602 (p.[His173_Met352del])	compound heterozygous null/ deletion	No	alive at 3 y
11			WOREE	F	7 w	Yes	focal, seconday generalized	Array CGH, direct sequencing		deletion-chr16:78226624-78383447 (p.[His173Alafs*67]); [Trp335*]	compound heterozygous deletion/ nonsense	No	2 y
12			WOREE	M	5 m	Yes	focal, secondary generalized, myoclonic	Whole exome sequencing	siblings	p.[Asp16Serfs*63]; p.[Pro47Arg]	compound heterozygous frameshift nonsense/ missense	No	alive at 4 y
13			WOREE	F	5 m	Yes	focal, secondary generalized, myoclonic	Whole exome sequencing		p.[Asp16Serfs*63]; p.[Pro47Arg]	compound heterozygous frameshift nonsense/ missense	No	alive at 3 y
14			West syndrome	F	2 m	Yes	tonic, infantile spasms	Array CGH, direct sequencing		deletion-chr16:77663853-80473724 (p.[0]); [Lys297*]	compound heterozygous null/ nonsense	No	3 y 2 m
15	Valduga M, et al. 2015	Turkish	West syndrome	F	3 m	Yes	myoclonic, infantile spasms	Karyotyping	siblings	deletion-chr16:78050290-78390337 (p.[0])	homozygous null	Yes	1 y 10 m
16			WOREE	M	prenatal	Unknown	intrautrine abnormal rhythmic kicks	Array CGH		deletion-chr16:78050290-78390337 (p.[0])	homozygous null	Yes	termination of pregnancy
17	Tabarki B, et al. 2015	Saudi Arabian	Lennox-Gastaut syndrome	F	2 m	Yes	multifocal, infantile spasms	Whole exome sequencing	siblings	c.606-1G>A (p.[Pro203_Arg264del])	homozygous splice site variatnt	Yes	< 3 y
18			Lennox-Gastaut syndrome	F	3 m	Yes	multifocal, infantile spasms			c.606-1G>A (p.[Pro203_Arg264del])	homozygous splice site variatnt	Yes	< 3 y
19			Lennox-Gastaut syndrome	F	2 m	Yes	multifocal, infantile spasms			c.606-1G>A (p.[Pro203_Arg264del])	homozygous splice site variatnt	Yes	< 3 y
20			WOREE	M	2 m	Yes	focal, seconday generalized		siblings	c.606-1G>A (p.[Pro203_Arg264del])	homozygous splice site variatnt	Yes	< 3 y
21			WOREE	F	3 m	Yes	focal, seconday generalized			c.606-1G>A (p.[Pro203_Arg264del])	homozygous splice site variatnt	Yes	< 3 y
22	Elsaadany L, et al. 2016	Qatari	WOREE	F	7 w	Yes	myoclonic	Whole exome sequencing	siblings	p.Trp44*	homozygous nonsense	Yes	alive at 7 y
23			WOREE	F	7 w	Yes	focal, tonic, infantile spasms			p.Trp44*	homozygous nonsense	Yes	alive at 1 y 8 m
24	Tarta-Asene O, et al. 2017	Romanian	West syndrome	M	4 w	Yes	focal, tonic, secondary generalized, infantile spasms	Whole exome sequencing		c.173-1G>T; p.Glu306Aspfs*21	compound heterozygous intronic variant/ nonsense	No	< 3 y
25	Johannsen J, et al. 2018	Afghan	West syndrome	F	2 m	Yes	tonic, myoclonic, infantile spasms	Whole exome sequencing, sanger sequencing	cousins	p.[Gln230Pro]	homozygous missense	Yes	alive at 12 y
26			West syndrome	F	2 m	Yes	tonic, myoclonic, infantile spasms			p.[Gln230Pro]	homozygous missense	Yes	alive at 10 y
27	Serin HM, et al. 2018	Turkish	West syndrome	F	2 m	Yes	focal, infantile spasms	Whole exome sequencing		p.Leu239Arg	homozygous missense	Yes	alive at 1 y
28	Shaukat Q, et al. 2018	Emirati	West syndrome	M	5 w	Yes	tonic, infantile spasms	Whole exome sequencing		deletion-chr16:78143675-78149052	homozygous null	Yes	alive at 2 years
29			West syndrome	M	5 w	Yes	tonic, infantile spasms	Whole exome sequencing		c.606-1G>A (p.[Pro203_Arg264del])	homozygous null	Yes	alive at 1 year
30	Ehaideb SN, et al. 2018	Saudi Arabian	WOREE	M	2 m	Unknown	Focal, secondary generalized, infantile spasms	Whole exome sequencing, sanger sequencing		c.409+1G>T	homozygous intronic variant	Yes	alive at 21 months
31			WOREE	M	2 m	Unknown	Focal, secondary generalized, infantile spasms	Whole exome sequencing, sanger sequencing	siblings	p.[Arg54*]	homozygous nonsense	Yes	alive at 3 months
32			WOREE	F	2 m	Unknown	Focal, secondary generalized, infantile spasms	Whole exome sequencing, sanger sequencing		p.[Arg54*]	homozygous nonsense	Yes	alive at 18 months
33	Rim JH, et al. 2018	South Korean	EOE (Early onset epilepsy)	Unknown	< 3 y	Yes	multiple epileptiform discharges with severely disorganized background activity on electroencephalography	Targeted gene sequencing using NGS panel		duplication-exons 6-8; p.Gln354*	compund heterozygous duplication/ nonsense	Unknown	Unknown
34	Kothur K, et al. 2018	Australian	EOE	Unknown	1 m	Unknown	tonic, myoclonic, spasm, status elipticus	Targeted massively parallel sequencing		c.606-1G>A (p.[Pro203_Arg264del])	homozygous splice site variant	Unknown	alive at 9 m
35	Piard J, et al. 2019	French	WOREE	F	3 w	Yes	generalized tonic-clonic, focal	Multiplex ligation-dependent probe amplification (MLPA) (4 patients), array CGH (4 patients), targeted WWOX Sanger sequencing (2 patients), epilepsy gene panel (2 patients), exome sequencing (9 patients), genome sequencing (1 patient)		p.[Asp58Alafs*3]; duplication-exons 6-8 (p.[His173_Met352dup])	compound heterozygous splice site variant/ duplication	No	alive at 1 y 4 m
36		Italian	WOREE	F	3 w	No	generalized tonic-clonic, focal, infantile spasms			deletion-exon 4 (p.[Asp77Glufs*27]); deletion-exon 7 (p.[Pro203_Arg264del])	compound heterozygous deletion- exon 4/ deletion- exon 7	No	alive at 3 y 5 m
37		Caucasian	WOREE	F	2 d	Yes	focal, infantile spasms			p.[Ser318Leu]; deletion-exons 6-8 (p.[His173_Met352del])	compound heterozygous missense/ deletion	No	alive at 1 y 3 m
38		French	WOREE	F	1 d	Yes	generalized tonic-clonic, focal			deletion-exon 5 (p.[Gly137Alafs*2]); deletion-exon 7 (p.[Pro203_Arg264del])	compound heterozygous out of frame deletion exon 5/ in frame deletion exon 7	No	6 m
39		Sub Saharan African	WOREE	M	1 m	Yes	focal, myoclonic, jerks			deletion-exons 6-8 (p.[His173_Met352del])	homozygous deletion	Yes	2 y 3 m
40		French	WOREE	F	3 m	Yes	clonic, tonic, spasms			p.[Gln230Pro]; [Cys380Leufs*149]	compound heterozygous missense/ frameshift	No	alive at 10 y
41		Iranian	WOREE	F	2 m	Yes	generalized tonic-clonic, ansences, focal			p.[Gln230Pro]	homozygous missense	Yes	alive at 3 y
42		Romanian	West syndrome	M	1 m	Yes	focal, generalized tonic, infantile spasms			p.[Asp58Alafs*3]; p.[Glu306Aspfs*21)	compound heterozygous frameshift/ frameshift	No	3 y
43		British	West syndrome	M	1 d	Yes	infantile spasms			p.[Gly137Glu]; deletion exons-6-7 (p.[His173Ilefs*5])	compound heterozygous missense/ deletion	No	2 y 6 m
44		Pakistani	WOREE	M	7 m	Yes	generalized			deletion-chr16:77711971-78153207 (p.[0])	homozygous deletion	Yes	2 y
45		British	West syndrome	F	5 d	Yes	infantile spasms			deletion-exons 6-8 (p.[His173_Met352del]); p.[His236Alafs*34]	compound heterozygous deletion/ frameshift	No	2 y 5 m
46		Unknown	Lennox-Gastaut syndrome	F	2 m	Yes	generalized tonic-clonic			p.[Glu17Lys]; [p.Ser304Phe]	compound heterozygous missense/ missense	No	alive at 17 y
47		Indian	West syndrome	F	7 w	Yes	infantile spasms		siblings	p.[Arg264*]	homozygous nonsense	Yes	8 y 11m
48		Indian	-	M	-	Yes	infantile spasms			p.[Arg264*]	homozygous nonsense	Yes	5 y 2 m
49		French	WOREE	M	3 m	Yes	focal, seconday generalized, myoclonic		siblings	p.[His150Pro]; deletion exons-6-7 (p.[His173Ilefs*5])	compound heterozygous missense/ deletion	No	alive at 5 y
50		French	WOREE	M	2.5 m	Yes	focal, seconday generalized, myoclonic			p.[His150Pro]; deletion exons-6-7 (p.[His173Ilefs*5])	compound heterozygous missense/ deletion	No	alive at 8 y
51		Unknown (white)	West syndrome	M	1 d	Yes	focal, clonic, spasms			p.[Gly137Glu]; p.[Ser318Leu]	compound heterozygous missense/ missense	No	alive at 1 y
52		French	WOREE	F	2.5 m	Yes	tonic spasms			p.[Arg54*]; p.[Val365Alafs*47]	compound heterozygous nonsense/ frameshift	No	alive at 2 y 4 m
53		French	Lennox-Gastaut syndrome	F	3 w	Yes	focal, tonic			p.[Lys200Glu,Thr358Ile]; p.[Gln230Pro]	compound heterozygous missense/ missense	No	alive at 15 y
54		Moroccan	WOREE	F	2 m	Yes	focal, generalized tonic-clonic, absences			p.[Gln230Pro]	homozygous missense	Yes	3 y 3 m
55	Davids M, et al. 2019	Middle Eastern	WOREE	F	2 w	Unknown	generalized tonic-clonic, myoclonic	SNP array		p.His173Alafs*67	homozygous deletion	No	alive at 10 y
56	Weisz-Hubshman M, et al. 2019	Yemenite Jewish	WOREE	F	3 m	Unknown	generalized tonic-clonic, myoclonic, focal, multifocal, and infantile spasm	Whole exome sequencing	siblings	c.517-2A>G	homozygous splice site variatnt	No	alive at 2 y 6 m
57			WOREE	F	3 w	Unknown	generalized tonic-clonic, myoclonic, focal, multifocal, and infantile spasm	Whole exome sequencing		c.517-2A>G	homozygous splice site variatnt	No	alive at 2 y 9 m
58			WOREE	M	2 w	Unknown	generalized tonic-clonic, myoclonic, focal, multifocal, and infantile spasm	Whole exome sequencing	siblings	c.517-2A>G; p.[Gln230Pro]	compound heterozygous splice site variant/ missense	No	alive at 4 y
59			WOREE	F	3 w	Unknown	generalized tonic-clonic, myoclonic, focal, multifocal, and infantile spasm	Whole exome sequencing		c.517-2A>G; p.[Gln230Pro]	compound heterozygous splice site variant/ missense	No	alive at 3 y
60			WOREE	F	1 m	Unknown	generalized tonic-clonic, myoclonic, focal, multifocal, and infantile spasm	Whole exome sequencing	siblings	c.517-2A>G	homozygous splice site variatnt	Yes	9 months
61			WOREE	M	6 w	Unknown	generalized tonic-clonic, myoclonic, focal, multifocal, and infantile spasm	Whole exome sequencing		c.517-2A>G	homozygous splice site variatnt	Yes	alive at 6 m
62	Mori T, et al. 2019	Japanese	West syndrome	M	2 y 11 m	No	multifocal	Targeted panel sequencing		deletion chr16:71655283-78496460	heterozygous deletion	Unknown	alive at 4 y 7 m
63	Burgess R, et al. 2019	Unknown (cases from several different countries)	WOREE	F	2.5 m	Unknown	focal, infantile spasms	Whole exome sequencing, array CGH		p.[Glu17Lys]; deletion-chr16:78146639-78151289, chr16:78166192-78184119	compound heterozygous missense/ deletion	Unknown	alive at 6 y 9 m
64	Yang C, et al. 2019	Chinese	WOREE	M	3 w	Unknown	focal	Whole exome sequencing		c.173-2A>G; [p.Ser259Pro]	compound heterozygous splice site variant/ missense	Unknown	alive at the time of reporting
65	Nashabat M, et al. 2019	Saudi Arabian	WOREE	M	2 m	Unknown		Whole exome sequencing		c.409+1G>T	homozygous splice site variatnt	Yes	alive at 2.5 y
66			WOREE	M	2 m	No	generalized tonic-clonic	Whole exome sequencing	siblings	c.606-1G>A	homozygous splice site variatnt	Yes	deceased
67			WOREE	F	2 m	No		Whole exome sequencing		c.606-1G>A	homozygous splice site variatnt	Yes	deceased
68	Su T, et al. 2020	Chinese	WOREE	F (male sibling of the proband died of convulsions at the age of 4 months, could not be tested)	8 w	No	Tonic-cloinic, infantile spasms	Whole exome sequencing		c.229_230+2del; c.1065dup (p.[Ala356Serfs*173])	compound heterozygous splice site variant/ nonsense	No	5 m
69	He J, et al. 2020	Chinese	WOREE	M	1 m	Unknown	generalized with convulsions	Whole exome sequencing		c.172+1G>C; p.[Tyr328*]	compound heterozygous	Unknown	1 y 23 d
