# Supplementary material for: WWOX Loss of Function in Neurodevelopmental and Neurodegenerative Disorders
Source: Int J Mol Sci. 2020 Nov 24;21(23):8922. doi: 10.3390/ijms21238922 (PMC7727818; doi:10.3390/ijms21238922)
Supplement: Supplementary file 1 [file ijms-21-08922-s001.zip › IJMS review-CMA and TH/Supplementray Table 2.xlsx]

## Sheet: Sheet1
S. No.	Author, Year	AutDB Patient ID	Primary diagnosis	Genome build	CNV start	CNV end	CNV size	CNV Type	Validation	Validation description	Clinical Profile	Cognitive profile	Gene content	Inheritence
1	Kaminsky EB , et al. 2011	kaminsky_11_DD/ID/ASD_discovery_cases-ISCA00000847	Developmentaldelay/intellectualdisability/ASD	GRCh38	78816291	90081985	11265695	Duplication	Yes	FISH, qPCR, MLPA, aCGH, or standard G-banded chromosome analysis	ClinicalprofileNA	CognitiveprofileNA	RPS3P7,RNA5SP431,LINC01227,ATMIN,RNU6-1191P,MIR4720,PPIAP51,MIR7854,MIR6504,RN7SKP176,MTCYBP28,RN7SKP190,MIR8058,RN7SL134P,MIR3182,HSBP1,RNA5SP432,ADAD2,COX6CP16,LINC00311,MIR5093,RN7SL381P,MIR1910,RNU1-103P,MIR6774,LINC02132,LINC02135,FOXF1,FOXC2-AS1,FOXC2,FOXL1,LINC02189,LINC02181,ZNF469,MIR5189,IL17C,CYBA,SNAI3,CTU2,MIR4722,CDT1,APRT,TRAPPC2L,PABPN1L,LINC02138,SLC22A31,RNU6-430P,RPL13,SNORD68,…	Unknown
2		kaminsky_11_DD/ID/ASD_discovery_cases-ISCA00001785	Developmentaldelay/intellectualdisability/ASD	GRCh38	76873569	90081985	13208417	Duplication	Yes	FISH, qPCR, MLPA, aCGH, or standard G-banded chromosome analysis	ClinicalprofileNA	CognitiveprofileNA	VN2R10P,PPIAP50,KRT8P22,WWOX-AS1,LSM3P5,RPS3P7,RNA5SP431,LINC01227,ATMIN,RNU6-1191P,MIR4720,PPIAP51,MIR7854,MIR6504,RN7SKP176,MTCYBP28,RN7SKP190,MIR8058,RN7SL134P,MIR3182,HSBP1,RNA5SP432,ADAD2,COX6CP16,LINC00311,MIR5093,RN7SL381P,MIR1910,RNU1-103P,MIR6774,LINC02132,LINC02135,FOXF1,FOXC2-AS1,FOXC2,FOXL1,LINC02189,LINC02181,ZNF469,MIR5189,IL17C,CYBA,SNAI3,CTU2,MIR4722,CDT1,APRT,TRAPPC2L,PABPN1L,LIN…	Unknown
3		kaminsky_11_DD/ID/ASD_discovery_cases-ISCA00002280	Developmentaldelay/intellectualdisability/ASD	GRCh38	78455117	79029935	574819	Duplication	Yes	FISH, qPCR, MLPA, aCGH, or standard G-banded chromosome analysis	ClinicalprofileNA	CognitiveprofileNA	RPS3P7,WWOX	Unknown
4		kaminsky_11_DD/ID/ASD_discovery_cases-ISCA00002376	Developmentaldelay/intellectualdisability/ASD	GRCh38	77960806	78620032	659227	Duplication	Yes	FISH, qPCR, MLPA, aCGH, or standard G-banded chromosome analysis	ClinicalprofileNA	CognitiveprofileNA	KRT8P22,WWOX-AS1,LSM3P5,CLEC3A,VAT1L,WWOX	Unknown
5		kaminsky_11_DD/ID/ASD_discovery_cases-ISCA00002626	Developmentaldelay/intellectualdisability/ASD	GRCh38	78704275	87819342	9115068	Deletion	Yes	FISH, qPCR, MLPA, aCGH, or standard G-banded chromosome analysis	ClinicalprofileNA	CognitiveprofileNA	RPS3P7,RNA5SP431,LINC01227,ATMIN,RNU6-1191P,MIR4720,PPIAP51,MIR7854,MIR6504,RN7SKP176,MTCYBP28,RN7SKP190,MIR8058,RN7SL134P,MIR3182,HSBP1,RNA5SP432,ADAD2,COX6CP16,LINC00311,MIR5093,RN7SL381P,MIR1910,RNU1-103P,MIR6774,LINC02132,LINC02135,FOXF1,FOXC2-AS1,FOXC2,FOXL1,LINC02189,LINC02181,MAF,MAFTRR,DYNLRB2,CENPN,C16orf46,GCSH,GAN,SDR42E1,MPHOSPH6,MLYCD,OSGIN1,NECAB2,MBTPS1,HSDL1,TAF1C,KCNG4,RNA5SP433,…	Unknown
6		kaminsky_11_DD/ID/ASD_discovery_cases-ISCA00002666	Developmentaldelay/intellectualdisability/ASD	GRCh38	73049467	82576326	9526860	Deletion	Yes	FISH, qPCR, MLPA, aCGH, or standard G-banded chromosome analysis	ClinicalprofileNA	CognitiveprofileNA	HCCAT5,PPIAP49,RNU6-237P,TMPOP2,LDHD,CTRB2,CTRB1,RNU6-758P,GABARAPL2,RN7SL520P,ATP5PBP7,CPHXL,RNA5SP430,RPL18P13,RN7SKP233,MIR4719,VN2R10P,PPIAP50,KRT8P22,WWOX-AS1,LSM3P5,RPS3P7,RNA5SP431,LINC01227,ATMIN,RNU6-1191P,MIR4720,PPIAP51,MIR7854,MIR6504,RN7SKP176,MTCYBP28,RN7SKP190,PSMD7,NPIPB15,CLEC18B,HSPE1P7,RFWD3,MLKL,FA2H,ZFP1,TMEM170A,CHST6,TMEM231P1,CHST5,TMEM231,ADAT1,DUXB,LINC02125,CLEC3A,MAF,M…	Unknown
7		kaminsky_11_DD/ID/ASD_discovery_cases-ISCA00002771	Developmentaldelay/intellectualdisability/ASD	GRCh38	77515483	78109855	594373	Duplication	Yes	FISH, qPCR, MLPA, aCGH, or standard G-banded chromosome analysis	ClinicalprofileNA	CognitiveprofileNA	PPIAP50,KRT8P22,CLEC3A,NUDT7,VAT1L,LINC02131,WWOX	Unknown
8		kaminsky_11_DD/ID/ASD_discovery_cases-ISCA00004153	Developmentaldelay/intellectualdisability/ASD	GRCh38	78064581	78624387	559807	Duplication	Yes	FISH, qPCR, MLPA, aCGH, or standard G-banded chromosome analysis	ClinicalprofileNA	CognitiveprofileNA	WWOX-AS1,LSM3P5,CLEC3A,WWOX	Maternal
9		kaminsky_11_DD/ID/ASD_discovery_cases-ISCA00004564	Developmentaldelay/intellectualdisability/ASD	GRCh38	77919420	78781576	862157	Duplication	Yes	FISH, qPCR, MLPA, aCGH, or standard G-banded chromosome analysis	ClinicalprofileNA	CognitiveprofileNA	KRT8P22,WWOX-AS1,LSM3P5,CLEC3A,VAT1L,WWOX	Paternal
10	Sanders SJ , et al. 2011	sanders_11_ASD_discovery_cases-11059.p1	Autism	GRCh38	78975571	79034420	58850	Deletion	No		NA	Full-scaleIQ,111;non-verbalIQ,103;verbalIQ,119	WWOX	Paternal
11		sanders_11_ASD_discovery_cases-11097.p1	Autism	GRCh38	78049580	78672928	623349	Duplication	No		NA	Full-scaleIQ,92;non-verbalIQ,91;verbalIQ99	KRT8P22,WWOX-AS1,LSM3P5,CLEC3A,WWOX	Maternal
12		sanders_11_ASD_discovery_cases-11156.p1	Autism	GRCh38	78570934	78685517	114584	Duplication	No		NA	Full-scaleIQ,104;non-verbalIQ,111;verbalIQ,96	WWOX	Paternal
13		sanders_11_ASD_discovery_cases-11334.p1	Autism	GRCh38	78392171	78416155	23985	Deletion	No		NA	Full-scaleIQ,121;non-verbalIQ,129;verbalIQ,102	WWOX	Paternal
14		sanders_11_ASD_discovery_cases-11459.p1	Autism	GRCh38	79026330	79028962	2633	Deletion	No		NA	Full-scaleIQ,80;non-verbalIQ,88;verbalIQ,71	WWOX	Maternal
15		sanders_11_ASD_discovery_cases-11475.p1	Autism	GRCh38	79026330	79028962	2633	Deletion	No		NA	Full-scaleIQ,94;non-verbalIQ,86;verbalIQ,110	WWOX	Paternal
16		sanders_11_ASD_discovery_cases-11512.p1	Autism	GRCh38	79057261	79066157	8897	Deletion	No		NA	Full-scaleIQ,33;non-verbalIQ,43;verbalIQ,22	WWOX	Paternal
17		sanders_11_ASD_discovery_cases-11977.p1	Autism	GRCh38	78268502	78341581	73080	Deletion	No		NA	Full-scaleIQ,74;non-verbalIQ,74;verbalIQ,80	WWOX	Maternal
18		sanders_11_ASD_discovery_cases-12358.p1	Autism	GRCh38	78908704	78916844	8141	Deletion	No		NA	Full-scaleIQ,36;non-verbalIQ,36;verbalIQ,36	WWOX	Maternal
19		sanders_11_ASD_discovery_cases-12998.p1	Autism	GRCh38	78939098	78946504	7407	Deletion	No		NA	Full-scaleIQ,109;non-verbalIQ,116;verbalIQ,93	RPS3P7,WWOX	Maternal
20		sanders_11_ASD_discovery_cases-13199.p1	Autism	GRCh38	78789837	78836129	46293	Deletion	No		NA	Full-scaleIQ,105;non-verbalIQ,110;verbalIQ,97	PPIAP50,KRT8P22,CLEC3A,ADAMTS18,NUDT7,VAT1L,LINC02131,WWOX	Unknown
21	Bartnik M , et al. 2012	bartnik_12_EP_discovery_cases-case16	Epilepsy and autism	GRCh38	78383514	79077717	694204	Deletion	No		Ageofonsetofepilepsy:4years.Seizuretypes/epilepsysyndrome:Epilepsywithabsenceseizuresandgeneralizedtonic-clonicseizures(GTCS).Parentalphenotype:mothernormal;fatherhadschizophreniaandcommittedsuicide;father'sbrotheralsocommittedsuicide.		RPS3P7,WWOX	Unknown
22	Vaags AK , et al. 2012	vaags_11_ASD_discovery_cases-probandF2-003	Autism	GRCh38	78338000	78349020	11021	Deletion	No		DiagnosisofautismbasedonADI-RandADOS-1.Language:OralandWrittenLanguageScales/OWLS,incomplete;PeabodyPictureVocabularyTest/PPVT-4,SS=67(<1%).AdaptiveBehavior(measuredbyVABS-II):adaptivebehaviorcomposite(ABC)=61(<1%),communication(COM)=63(1%),dailylivingskills(DLS)=60(<1%),socialization(SOC)=59(<1%),andmotorskills(MOT)=72(3%).Bornat31weeks,asthma,juvenilearthritis.Familyhistory:probandwasoneofthree…	Leiter-RIQ:incomplete(testattemptedbutprobandfailedtocomplete)	WWOX	Unknown
23	Girirajan S , et al. 2013	girirajan_13a_ASD_discovery_cases-13375.p1	ASD	GRCh38	75498601	78828602	3330002	Duplication	No		DiagnosisofASDbasedonmeetingcriteriaontheAutismDiagnosticObservationSchedule(ADOS)andontheAutismDiagnosticInterview,Revised(ADI-R)	N/A	GABARAPL2,RN7SL520P,ATP5PBP7,CPHXL,RNA5SP430,RPL18P13,RN7SKP233,MIR4719,VN2R10P,PPIAP50,KRT8P22,WWOX-AS1,LSM3P5,RPS3P7,TMEM231P1,CHST5,TMEM231,ADAT1,DUXB,LINC02125,CLEC3A,KARS,TERF2IP,MON1B,SYCE1L,ADAMTS18,NUDT7,VAT1L,CNTNAP4,LINC02131,WWOX	Unknown
24		girirajan_13a_ASD_discovery_cases-14415.p1	ASD	GRCh38	77658602	78378602	720001	Duplication	No		DiagnosisofASDbasedonmeetingcriteriaontheAutismDiagnosticObservationSchedule(ADOS)andontheAutismDiagnosticInterview,Revised(ADI-R)	N/A	PPIAP50,KRT8P22,WWOX-AS1,LSM3P5,CLEC3A,NUDT7,VAT1L,WWOX	Unknown
25	Prasad A , et al. 2013	prasad_12_ASD_discovery_cases-case137484	ASD	GRCh38	77757067	78780629	1023563	Duplication	No		DiagnosisofASDbasedonmeetingcriteriaonADI-Rand/orADOS.CNVidentifiedbypreviousSNPmicroarraystudy		VAT1L,CLEC3A,WWOX	Unknown
26		prasad_12_ASD_discovery_cases-case50005	ASD	GRCh38	78792134	78885758	93625	Deletion	No		DiagnosisofASDbasedonmeetingcriteriaonADI-Rand/orADOS.CNVidentifiedbypreviousSNPmicroarraystudy		WWOX	Unknown
27		prasad_12_ASD_discovery_cases-case85287L	ASD	GRCh38	78405901	78422095	16195	Deletion	No		DiagnosisofASDbasedonmeetingcriteriaonADI-Rand/orADOS.NovelCNV		WWOX	Unknown
28	Engchuan W , et al. 2015	engchuan_15_ASD_discovery_cases-case14141_2390	ASD	GRCh38	78597897	78667092	69196	Deletion	No		DiagnosisofASDbasedonAutismDiagnosticObservationSchedule(ADOS)andAutismDiagnosticInterview-Revised(ADI-R)		WWOX	Unknown
29		engchuan_15_ASD_discovery_cases-case14292_4130	ASD	GRCh38	79092653	79203011	110359	Deletion	No		DiagnosisofASDbasedonAutismDiagnosticObservationSchedule(ADOS)andAutismDiagnosticInterview-Revised(ADI-R)		WWOX	Unknown
30		engchuan_15_ASD_discovery_cases-case18121_302	ASD	GRCh38	78291067	78379999	88933	Deletion	No		DiagnosisofASDbasedonAutismDiagnosticObservationSchedule(ADOS)andAutismDiagnosticInterview-Revised(ADI-R)		LSM3P5,WWOX	Unknown
31		engchuan_15_ASD_discovery_cases-case20022_1110001	ASD	GRCh38	78261901	78327252	65352	Deletion	No		DiagnosisofASDbasedonAutismDiagnosticObservationSchedule(ADOS)andAutismDiagnosticInterview-Revised(ADI-R)		WWOX	Unknown
32	Krumm N , et al. 2015	krumm_15_ASD_discovery_cases-case11097.p1	ASD	GRCh38	78164182	78432752	268571	Duplication	Yes	Illumina 1M	ProbandfromtheSimonsSimplexCollection(SSC).Familytype:Trio		WWOX-AS1,LSM3P5,WWOX	Maternal
33	Leppa VM , et al. 2016	leppa_16_ASD_discovery_cases-AU1141201	ASD	GRCh38	78866103	79366103	500001	Duplication	No		SocialResponsivenessScalescoreN/A,noseizures		RNA5SP431,WWOX	Unknown
34		leppa_16_ASD_discovery_cases-AU1993301	ASD	GRCh38	78266103	78366103	100001	Deletion	No		SocialResponsivenessScalescoreN/A,Asperger's/high-functioning,speechdelay,noseizures	Raven'snon-verbalIQ94,Stanford-BinetfullscaleIQ102	LSM3P5,WWOX	Maternal
35		leppa_16_ASD_discovery_cases-AU1993302	ASD	GRCh38	78266103	78366103	100001	Deletion	No		SocialResponsivenessScale96,Vineland62,OCD,speechdelay,noseizures	Mildintellectualdisability,Raven'snon-verbalIQ90	LSM3P5,WWOX	Maternal
36		leppa_16_ASD_discovery_cases-AU2073303	ASD	GRCh38	78866103	79066103	200001	Deletion	No		SocialResponsivenessScalescoreN/A,Vineland80,Asperger's/high-functioning,ADHD,delayedecholalia,noseizures	Stanford-BinetfullscaleIQ120	WWOX	Maternal
37		leppa_16_ASD_discovery_cases-AU2488303	ASD	GRCh38	78014103	78512103	498001	Duplication	No				KRT8P22,WWOX-AS1,LSM3P5,CLEC3A,WWOX	Paternal
38		leppa_16_ASD_discovery_cases-AU2607301	ASD	GRCh38	78266103	78566103	300001	Deletion	No		SocialResponsivenessScalescore83,Vineland81,noseizures	Raven'snon-verbalIQ75,Stanford-BinetfullscaleIQ77	LSM3P5,WWOX	Maternal
39		leppa_16_ASD_discovery_cases-AU2607302	ASD	GRCh38	78266103	78566103	300001	Deletion	No		SocialResponsivenessScalescore86,Vineland77,noseizures	Raven'snon-verbalIQ85,Stanford-BinetfullscaleIQ90	LSM3P5,WWOX	Maternal
40		leppa_16_ASD_discovery_cases-AU3381303	ASD	GRCh38	77933103	78571103	638001	Duplication	No				KRT8P22,WWOX-AS1,LSM3P5,CLEC3A,VAT1L,WWOX	Paternal
41		leppa_16_ASD_discovery_cases-AU4010301	ASD	GRCh38	77966103	78466103	500001	Duplication	No		SocialResponsiveScalescore71,noconversation,fewwords,noseizures	Raven'snon-verbalIQ85	KRT8P22,WWOX-AS1,LSM3P5,CLEC3A,VAT1L,WWOX	Unknown
42	Yin CL , et al. 2016	yin_16_ASD_discovery_cases-case505	ASD	GRCh38	78371869	78392207	20339	Deletion	No		CasesdiagnosedwithautisticdisorderaccordingtoDSM-IVandconfirmedbyusingtheChineseversionofADI-R.		WWOX	Unknown
43		yin_16_ASD_discovery_cases-case506	ASD	GRCh38	78371869	78392207	20339	Deletion	No		CasesdiagnosedwithautisticdisorderaccordingtoDSM-IVandconfirmedbyusingtheChineseversionofADI-R.		WWOX	Unknown
44		yin_16_ASD_discovery_cases-case507	ASD	GRCh38	78773873	78813626	39754	Deletion	Not known	Validation of some CNVs by FISH or qPCR was described, but the identity of validated CNVs was not reported	CasesdiagnosedwithautisticdisorderaccordingtoDSM-IVandconfirmedbyusingtheChineseversionofADI-R.		RPS3P7,WWOX	Unknown
45	Di Gregorio E, et al. 2017	digregorio_17_DD/ID_discovery_cases-DECIPHER_300099	Developmentaldelay/intellectualdisability	GRCh38	78552363	78690773	138411	Deletion	No				WWOX	Paternal
46	Lintas C , et al. 2017	lintas_17_ASD_discovery_cases-case4.1	Autism	GRCh38	78493221	78780488	287268	Deletion	Yes	Validation by visual inspection, RT-PCR, or PCR	Noadditionalclinicalinformationavailable		WWOX	Maternal
47	Sansovi I , et al. 2017	sansovic_17_DD/ID/ASD_discovery_cases-case100	Developmentaldelay/intellectualdisability	GRCh38	77318100	78153207	835108	Duplication	No		Developmentaldelay/intellectualdisability,Congenitalanomalies,Dysmorphism		LSM3P5,RPS3P7,RNA5SP431,LINC01227,ATMIN,RNU6-1191P,MIR4720,PPIAP51,MIR7854,MIR6504,RN7SKP176,MTCYBP28,RN7SKP190,MIR8058,RN7SL134P,MIR3182,HSBP1,RNA5SP432,ADAD2,COX6CP16,LINC00311,MIR5093,RN7SL381P,MIR1910,RNU1-103P,MIR6774,LINC02132,LINC02135,FOXF1,FOXC2-AS1,FOXC2,FOXL1,LINC02189,LINC02181,ZNF469,MIR5189,IL17C,CYBA,SNAI3,MAF,MAFTRR,DYNLRB2,CENPN,C16orf46,GCSH,GAN,SDR42E1,MPHOSPH6,MLYCD,OSGIN1,NEC…	Unknown
48		sansovic_17_DD/ID/ASD_discovery_cases-case13	Developmentaldelay/intellectualdisability	GRCh38	78353263	88688963	10335701	Deletion	No		Developmentaldelay/intellectualdisability,Congenitalanomalies		WWOX	Unknown
49	Xie Y , et al. 2017	yingjun_17_ASD_discovery_cases-case7769	ASD	GRCh38	78400795	78975955	575161	Duplication	Not known	Validation of some CNVs by FISH or qPCR was described, but the identity of validated CNVs was not reported	DiagnosisofASDbasedonAutismBehaviorChecklist(ABC)andChildhoodAutismRatingScale(CARS).Nofurtherclinicalinformationavailable.		RNA5SP431,WWOX	Unknown
